# Supplementary material for: Knockdown of GALNT1 suppresses malignant phenotype of hepatocellular carcinoma by suppressing EGFR signaling
Source: Oncotarget. 2015 Feb 4;6(8):5650–65. doi: 10.18632/oncotarget.3117 (PMC4467392; doi:10.18632/oncotarget.3117)
Supplement: Supplementary file 2 [file oncotarget-06-5650-s002.xlsx]

## Sheet: Sheet1
Supplementary Table S2: Differential expression of selected genes in GALNT1 knockdown HA22T and PLC5 cells
HA22T				PLC5
Functional pathway	Up-regulated genes	Down-regulated genes		Functional pathway	Up-regulated genes	Down-regulated genes
Negative regulation of actin filament polymerization	SPTBN4	CAPZA2, TMSB10, TRIOBP		Negative regulation of osteoblast differentiation	HDAC5	LRP5
Positive regulation of cell-cell adhesion	KIF26B, NODAL, FGB, WNT3A			Negative regulation of actin filament polymerization	SPTBN1	MYADM
Positive regulation of protein import into nucleus	NODAL, PARP1, TLR4, WNT3A	DMAP1, MAVS		Protein kinase C-activating G-protein coupled receptor signaling pathway		GRM5, DGKZ
Positive regulation of Rab GTPase activity	GDI2, RABGAP1	TBCK, TBC1D4, TBC1D22B, LLGL1		Regulation of endothelial cell migration	HDAC5, BCAR1, GATA3	TBCK, TBC1D4, TBC1D22B, LLGL1
Regulation of Rab GTPase activity	GDI2, RABGAP1	TBCK, TBC1D4, TBC1D22B, LLGL1		Stem cell maintenance	TET1, DLL1	LRP5
Regulation of ERK1 and ERK2 cascade	NODAL, TLR4, GLIPR2, BMP2, FGB, NOX4, RPS6KA6	SCIMP, PKHD1		Regulation of actin polymerization or depolymerization	SSH1, SPTBN1	MYADM
Positive regulation of cell adhesion	KIF26B, NODAL, EGFL6, WNT3A, FGB	TRIOBP, ABI3BP, VAV1, EMP2		Regulation of actin filament length	SSH1, SPTBN1	MYAD
Positive regulation of protein transport	NODAL, PARP1, IL13, TLR4, FGB, TMEM30B, CHIA, WNT3A, CARD8	DMAP1, MDM2, MAVS		Positive regulation of Rho GTPase activity	FGD5	PLEKHG7, VAV1, PLEKHG4
Small GTPase mediated signal transduction	RAB6B, KNDC1, RIT2, KSR1, MCF2, GDI2, ERAS, AGAP2, DOK2, RAPGEF6, DIRAS2	HMHA1, RAB22A, SH2D3A, RHOQ, ITSN1, VAV1,		Regulation of Rho GTPase activity	FGD5	PLEKHG7, VAV1, PLEKHG4
		PHACTR4, SYDE1, ARHGEF17
Cell-cell signaling	GPR50, IL13, KCNMA1, KCNF1, HIPK2, SLC18A3, CALCA, SH2D1A, SCN2B, BMP2, IL11, KCNQ1, CRH, CACNA1C, NRXN1, KCNJ12, KCNC2, CHRNA10, KCNA6, KCNA5, RIT2, NODAL, GRIK2, SALL1, MLN, RPS6KA6, IFNA7, GABRA5, CACNG4	KCNA3, KCNMB3, LHX1, MDM2, TFAP2A, SRD5A2, NUDT3, FGF8		Positive regulation of Ras GTPase activity	FGD5	PLEKHG7, VAV1, DENND2A, PLEKHG4
				Regulation of Ras GTPase activity	FGD5, SMAP1	PLEKHG4, PLEKHG7, VAV1, DENND2A
				Positive regulation of GTPase activity	SRGAP3, FGD5, SMAP1	PLEKHG4, PLEKHG7, VAV1, DENND2A
Signaling	GPR50, IL13, KCNMA1, KCNF1, HIPK2, SLC18A3, CALCA, CHRNA10, GABRA5, SH2D1A, SPTBN4, SCN2B, BMP2, IL11, KCNQ1, CRH, CACNA1C, NRXN1, KCNJ12, KCNC2, KCNA6, KCNA5, RIT2, NODAL, GRIK2, SALL1, MLN, RPS6KA6, IFNA7, CACNG4			Cell-cell signaling	GATA3, CCL4, DLL1	GATA1, GRM5, CARTPT, NUDT3, IAPP, CTF1, LRP5
				G-protein coupled receptor signaling pathway	PTGER2, BCAR1	EMR3, GRM5, CARTPT, OR8S1, OR2C3, OR4N5, GPR156, PROK2, OR5D16, OR56A1, OR2G3,DGKZ
				Cell surface receptor signaling pathway	LINGO1, TRIM71, BCAR1, GATA3, PTGER2, HDAC5, DLL1	RTN4R, GPR156, OR5D16, CTF1, OR2G3, DGKZ, LRP5, CLEC1B, EYA2, CAMLG, EMR3, GRM5, CARTPT, OR56A1, OR4N5, USP9Y, PROK2, OR8S1, OR2C3, VAV1, CD8B
Regulation of transport	CACNA1C, IL13, KCNMA1, KCNF1, HRC, PARP1, IL11, TLR4, ACSL6, CALCA, MAOB, NGFR, MS4A2, WNT3A, SPTBN4, TMEM37, SCN2B, TMEM30B, DMD, FGB, SCN11A, CRH, CHIA, NR0B2, NRXN1, CIDEA, SFRP5, KCNJ12, KCNC2, PDE4D, CACNG4, KCNA6, GAB2, CARD8, PFKFB2, KCNA5, YIPF5, NODAL, KCNQ1, STXBP5L, TRIM15	KCNA3, SLC35F6, ARNTL, DMAP1, EHD2, MDM2,
		FNDC1, RHOQ, SP100, MAP1B, TBC1D4, MAVS,
		DMPK, STIM2
